# Supplementary material for: Circular RNA circXPO1 Promotes Multiple Myeloma Progression by Regulating miR-495-3p/DNA Damage-Induced Transcription 4 Axis
Source: DNA Cell Biol. 2024 Jan 12;43(1):39–55. doi: 10.1089/dna.2023.0288 (PMC10825292; doi:10.1089/dna.2023.0288)
Supplement: Supplemental data [file Suppl_Data.xlsx]

## Sheet: Sheet1
Patient	Gender	Age(years)	Diagnosis	collect time	HB(g/L)	serum calcium ( mmol/L)	IgG (mg/L)	IgA(mg/L)	IgD(mg/L)	light chain kappa(mg/L)	light chain lamda(mg/L)	LDH(U/L)	β2-microglobulin(mg/L)	D-S stage	ISS stage	Bone marrow plasma cells(%)	Bone lesions(with or without)
patient1	female	57	MM	2017.01.13	129	1.84	<139	<26.3	507	19	739	567	29.7	Ⅲ	Ⅲ	67	with
patient2	female	64	MM	2017.3.21	118	2.16	1010	50	25.3	823	117	340	2.4	Ⅰ	Ⅰ	30	without
patient3	female	65	MM	2017.5.22	158	2.18	10.8	6790	0.3	4.53	1.13	1240	15.41	Ⅲ	Ⅲ	46	with
patient4	female	45	MM	2017.6.2	147	2.32	148	32	23.9	856	9	108	2.4	Ⅰ	Ⅱ	22	without
patient5	female	78	MM	2017.6.22	94	2.12	1356	28	21	32	45	259	4.2	Ⅱ	Ⅲ	42	without
patient6	female	66	MM	2017.9.11	124	2.24	798	26.2	49.6	107	119	301	9.56	Ⅱ	Ⅲ	49	with
patient7	female	58	MM	2017.11.8	148	2.2	1967	33	45	63	35	355	2.2	Ⅱ	Ⅰ	39	with
patient8	female	76	MM	2017.11.10	131	2.13	6325	56.8	32	78	41	1249	12.5	Ⅱ	Ⅲ	34	with
patient9	female	59	MM	2017.11.28	106	2.21	5210	214	31.2	283	156	207	1.85	Ⅱ	Ⅰ	52	with
patient10	female	60	MM	2017.12.05	70	2.16	8050	26.4	<17.4	2660	23.3	1568	15.7	Ⅲ	Ⅲ	55	with
patient11	female	84	MM	2018.1.11	81	2.13	259	36.5	3250	36	27	254	1.75	Ⅰ	Ⅱ	33	without
patient12	female	60	MM	2018.1.29	159	1.91	236	463	28.3	21	32	106	4.6	Ⅱ	Ⅲ	43	with
patient13	female	54	MM	2018.7.11	126	1.92	935	1060	139	198	399	685	2.4	Ⅲ	Ⅱ	22	with
patient14	female	57	MM	2017.2.7	113	2.14	187	490	31.9	26	84.1	158	2.1	Ⅰ	Ⅰ	18.5	without
patient15	female	45	MM	2017.2.7	113	2.1	440	31	50.2	30.1	74.8	145	3.4	Ⅰ	Ⅱ	13.6	without
patient16	female	67	MM	2017.2.8	112	2.45	705	24.6	19	20	32	164	2.6	Ⅰ	Ⅰ	17	without
patient17	female	74	MM	2027.2.27	145	2.33	3220	26.1	19	74.1	1240	648	6.5	Ⅰ	Ⅲ	34	without
patient18	female	44	MM	2017.9.7	144	1.95	2654	32	27	90	540	562	4.3	Ⅰ	Ⅲ	30	without
patient19	female	60	MM	2017.7.13	162	2.14	1050	<26.3	33.4	135	68	377	3.4	Ⅰ	Ⅰ	34	without
patient20	female	54	MM	2017.7.14	155	2.17	<139	5400	<16.8	1300	18.3	862	12.1	Ⅲ	Ⅲ	79.5	with
patient21	female	55	MM	2017.7.26	148	2.01	2230	<26.3	<16.8	607	24.1	300	13.5	Ⅲ	Ⅲ	43.5	with
patient22	female	59	MM	2017.8.16	108	2.31	946	47.5	40.6	179	170	264	5.8	Ⅰ	Ⅲ	30	without
patient23	female	51	MM	2017.8.21	129	2.22	180	210	53	4110	36	329	12.1	Ⅱ	Ⅲ	33	with
patient24	male	61	MM	2017.2.28	125	2.23	2810	26.1	19	18	962	253	4.56	Ⅰ	Ⅲ	45	without
patient25	male	78	MM	2017.3.27	86	2.21	304	1440	<19	316	32.5	187	4.4	Ⅰ	Ⅲ	36	without
patient26	male	48	MM	2017.3.20	133	2.39	2520	44.2	21.3	65.5	170	264	2.64	Ⅰ	Ⅱ	12.5	without
patient27	male	73	MM	2017.5.16	100	2.03	954	162	35.7	269	117	182	2.1	Ⅰ	Ⅰ	40	without
patient28	male	67	MM	2017.6.13	122	1.76	3480	156	<16.8	36	214	441	1.1	Ⅰ	Ⅰ	19	without
patient29	male	63	MM	2017.6.26	158	2.41	215	4167	<16.8	58	315	485	10.69	Ⅰ	Ⅲ	50	without
patient30	male	69	MM	2017.9.14	117	2.24	400	<26.3	<16.8	47	4320	166	2.17	Ⅱ	Ⅱ	30	with
patient31	male	62	MM	2017.9.15	134	2.27	210	186	1345	335	321	375	1.5	Ⅰ	Ⅰ	48	without
patient32	male	74	MM	2017.9.25	138	1.88	228	2145	<16.8	154	39	314	2.5	Ⅰ	Ⅱ	12.5	without
patient33	male	62	MM	2017.10.13	97	2.16	<139	114	<16.8	632	32.6	124	1.96	Ⅰ	Ⅱ	19	without
patient34	male	61	MM	2017.10.19	118	2.21	150	<26.3	<16.8	856	95	125	1.83	Ⅰ	Ⅱ	28.6	without
patient35	male	55	MM	2017.11.23	160	2.35	6490	<26.3	<18.6	1980	20.1	303	<0.206	Ⅱ	Ⅱ	10.5	with
patient36	male	70	MM	2018.1.15	129	2.07	1100	<26.3	<18.6	9.32	326	168	5.99	Ⅰ	Ⅲ	12	without
patient37	male	70	MM	2018.1.19	107	2.43	6320	29	17	152	44	1326	2.8	Ⅱ	Ⅰ	14.5	with
patient38	male	51	MM	2018.1.30	162	2.09	186	68	72	2563	124	325	8.36	Ⅰ	Ⅲ	25.3	without
patient39	male	68	MM	2018.2.9	98	1.87	9710	183	<18.1	22.6	2580	1146	18.13	Ⅲ	Ⅲ	53.6	with
patient40	male	58	MM	2017.01.10	148	2.11	124	493	26	183	19	146.8	<0.206	Ⅰ	Ⅰ	45.9	without
patient41	male	63	MM	2017.5.26	155	2.25	985	1540	21	264	485	153	2.9	Ⅰ	Ⅱ	54	without
patient42	male	67	MM	2017.7.13	60	2.1	651	1990	<16.8	759	104	452	14.09	Ⅲ	Ⅲ	41	with
patient43	male	65	MM	2017.7.21	150	2.18	454	<26.3	<16.8	107	31.5	128	2.9	Ⅰ	Ⅱ	29	without
patient44	male	73	MM	2017.7.25	129	2.1	413	<26.3	<16.8	90.9	86.6	142	5.64	Ⅰ	Ⅲ	33	without
patient45	male	64	MM	2017.7.27	136	2.09	5770	<26.3	<16.8	1260	89.2	1320	8.79	Ⅲ	Ⅲ	65.5	with
patient46	male	55	MM	2017.7.31	156	1.87	155	75.6	<16.8	30.3	43.4	257	7.32	Ⅰ	Ⅲ	29.5	without
patient47	male	48	MM	2017.8.1	110	1.99	296	1165	58.7	291	175	273	6.27	Ⅰ	Ⅲ	11	without
patient48	male	63	MM	2017.8.2	123	2.03	402	571	128	369	1440	950	2.3	Ⅰ	Ⅱ	26.6	without
patient49	male	50	MM	2017.8.3	77	2.62	555	<26.3	<18.6	97.7	1686	402	10.8	Ⅲ	Ⅲ	38	with
patient50	male	66	MM	2017.8.4	166	2.32	4500	114	54.9	239	1210	823	8.86	Ⅰ	Ⅲ	40	without
patient51	male	64	MM	2017.8.21	134	2.04	325	156	2560	39	45.6	357	11.2	Ⅰ	Ⅲ	35	without
patient52	male	54	MM	2017.8.24	133	2.23	435	<23.3	24.6	77.8	1250	154	6.39	Ⅰ	Ⅲ	11.5	without
patient53	male	53	MM	2017.8.24	139	2.06	1340	59.3	<18.6	441	40.7	328	5.72	Ⅱ	Ⅲ	13	with
patient54	male	45	MM	2017.8.24	127	2.1	6700	<26.3	<16.8	56.9	23.7	653	6.96	Ⅱ	Ⅲ	39	with
patient55	male	56	MM(IgG)	2017.1.2	119	2.2	5720	<26.3	<18.6	100	60.9	154	2.26	Ⅱ	Ⅰ	35.3	without	=
patient56	male	53	MM(IgG)	2017.1.2	79	2.3	976	55	68	132	150	210	2.13	Ⅲ	Ⅰ	54	without
patient57	female	64	MM(IgG)	2017.1.5	111	2.11	8400	<23.3	<18.6	230	38.5	201	2.21	Ⅲ	Ⅰ	61.9	with
patient58	male	68	MM(IgG)	2017.1.13	133	2.13	7635	124	<16.8	23.6	45	196	5.94	Ⅲ	Ⅲ	42.5	with
patient59	female	71	MM(IgG)	2017.1.27	80	1.68	2979	45.9	86.9	260	146	139	1.68	Ⅲ	Ⅰ	24.77	with
patient60	female	44	IDA	2017.1.14	99	/	/	/	/	/	/	/	/	/	/	/	/
patient61	female	46	IDA	2017.1.21	87	/	/	/	/	/	/	/	/	/	/	/	/
patient62	female	25	IDA	2017.6.29	97	/	/	/	/	/	/	/	/	/	/	/	/
patient63	female	40	IDA	2017.7.5	69	/	/	/	/	/	/	/	/	/	/	/	/
patient64	female	28	IDA	2017.11.29	89	/	/	/	/	/	/	/	/	/	/	/	/
patient65	female	32	IDA	2018.4.6	88	/	/	/	/	/	/	/	/	/	/	/	/
patient66	female	43	IDA	2018.9.3	93	/	/	/	/	/	/	/	/	/	/	/	/
patient67	female	57	IDA	2017.7.12	71	/	/	/	/	/	/	/	/	/	/	/	/
patient68	female	42	IDA	2017.7.12	77	/	/	/	/	/	/	/	/	/	/	/	/
patient69	female	42	IDA	2017.7.12	96	/	/	/	/	/	/	/	/	/	/	/	/
patient70	female	58	IDA	2017.7.12	67	/	/	/	/	/	/	/	/	/	/	/	/
patient71	female	19	IDA	2017.7.14	98	/	/	/	/	/	/	/	/	/	/	/	/
patient72	female	50	IDA	2017.7.14	71	/	/	/	/	/	/	/	/	/	/	/	/
patient73	female	44	IDA	2017.7.14	70	/	/	/	/	/	/	/	/	/	/	/	/
patient74	female	44	IDA	2017.7.25	69	/	/	/	/	/	/	/	/	/	/	/	/
patient75	female	26	IDA	2017.7.25	75	/	/	/	/	/	/	/	/	/	/	/	/
patient76	female	30	IDA	2017.7.26	64	/	/	/	/	/	/	/	/	/	/	/	/
patient80	female	25	IDA	2016.12.30	73	/	/	/	/	/	/	/	/	/	/	/	/
patient81	female	21	IDA	2017.1.3	65	/	/	/	/	/	/	/	/	/	/	/	/
patient82	female	23	IDA	2017.1.8	97	/	/	/	/	/	/	/	/	/	/	/	/
patient83	female	28	IDA	2017.1.13	71	/	/	/	/	/	/	/	/	/	/	/	/
patient84	female	20	IDA	2017.1.22	67	/	/	/	/	/	/	/	/	/	/	/	/
